# Supplementary material for: Protoporphyrin IX Binds to Iron(II)-Loaded and to Zinc-Loaded Human Frataxin
Source: Life (Basel). 2023 Jan 12;13(1):222. doi: 10.3390/life13010222 (PMC9866752; doi:10.3390/life13010222)
Supplement: Supplementary file 1 [file life-13-00222-s001.zip]

Archive with 1 entries (1 files):
- life-2131786-supplementary.pdf
